# Supplementary material for: Quillaja lancifolia Immunoadjuvant Saponins Show Toxicity to Herbivores and Pathogenic Fungi
Source: Plants (Basel). 2025 Apr 20;14(8):1252. doi: 10.3390/plants14081252 (PMC12030171; doi:10.3390/plants14081252)
Supplement: Supplementary file 1 [file plants-14-01252-s001.zip]

Archive with 1 entries (1 files):
- plants-3595253-supplementary.pdf
